# Supplementary material for: The insights into the evolutionary history of Translucidithyrium: based on a newly-discovered species
Source: MycoKeys. 2020 Dec 17;76:1–16. doi: 10.3897/mycokeys.75.58628 (PMC7759556; doi:10.3897/mycokeys.75.58628)
Supplement: XML Treatment for Translucidithyrium chinense [file mycokeys.75.58628-treatment1.xml]

<!DOCTYPE tp:taxon-treatment
  PUBLIC "-//TaxonX//DTD Taxonomic Treatment Publishing DTD v0 20100105//EN" "tax-treatment-NSO.dtd">
<tp:taxon-treatment xmlns:tp="http://www.plazi.org/taxpub"><tp:treatment-meta><kwd-group><label>Taxon classification</label><kwd>
                <named-content content-type="kingdom">Fungi</named-content>
              </kwd><kwd>
                <named-content content-type="order">Capnodiales</named-content>
              </kwd><kwd>
                <named-content content-type="family">Phaeothecoidiellaceae</named-content>
              </kwd></kwd-group><mixed-citation publication-type="journal"><person-group><name><surname>Li</surname><given-names>Xinhao</given-names></name><name><surname>Wu</surname><given-names>Hai-Xia</given-names></name><name><surname>Li</surname><given-names>Jinchen</given-names></name><name><surname>Chen</surname><given-names>Hang</given-names></name><name><surname>Wang</surname><given-names>Wei</given-names></name></person-group><article-title>The insights into the evolutionary history of <italic><tp:taxon-name><tp:taxon-name-part taxon-name-part-type="genus" reg="Translucidithyrium">Translucidithyrium</tp:taxon-name-part></tp:taxon-name></italic>: based on a newly-discovered species</article-title><source>MycoKeys</source><day>17</day><month>12</month><year>2020</year><volume>76</volume><fpage>1</fpage><lpage>16</lpage><pub-id pub-id-type="doi">10.3897/mycokeys.75.58628</pub-id></mixed-citation></tp:treatment-meta><tp:nomenclature><tp:taxon-name>
              <object-id xmlns:xlink="http://www.w3.org/1999/xlink" content-type="arpha" xlink:type="simple">5AEB5C48-DFE8-5556-951F-06AEE74F84E0</object-id>
              <tp:taxon-name-part taxon-name-part-type="genus" reg="Translucidithyrium">Translucidithyrium</tp:taxon-name-part>
              <tp:taxon-name-part taxon-name-part-type="species" reg="chinense">chinense</tp:taxon-name-part>
              <object-id xmlns:xlink="http://www.w3.org/1999/xlink" xlink:type="simple">Index Fungorum number: IF 557843</object-id>
              <object-id xmlns:xlink="http://www.w3.org/1999/xlink" xlink:type="simple">Facesoffungi number: FoF 09429</object-id>
            </tp:taxon-name><tp:taxon-authority>H. X. Wu &amp; X. H. Li</tp:taxon-authority><tp:taxon-status xmlns:xlink="http://www.w3.org/1999/xlink" xlink:type="simple">sp. nov.</tp:taxon-status><xref ref-type="fig" rid="F2">Figures 2</xref><xref ref-type="fig" rid="F3">, 3</xref></tp:nomenclature><tp:treatment-sec sec-type="etymology" id="SECID0EP3AI"><title>Etymology.</title><p>Refer to the location of species, China.</p></tp:treatment-sec><tp:treatment-sec sec-type="Holotype" id="SECID0EU3AI"><title>Holotype.</title><p>IFRD9208</p></tp:treatment-sec><tp:treatment-sec sec-type="description" id="SECID0EZ3AI"><title>Description.</title><p><italic>Epiphytic</italic> on living leaves, ascomata with papillate. <italic><tp:taxon-name><tp:taxon-name-part taxon-name-part-type="genus" reg="Superficial">Superficial</tp:taxon-name-part><tp:taxon-name-part taxon-name-part-type="species" reg="hyphae">hyphae</tp:taxon-name-part></tp:taxon-name></italic> absent. <bold>Sexual morph</bold>: <italic>Ascomata</italic> solitary or scattered, 480–870 μm diam. (x̄ = 741 μm, n = 6), 65–82 µm high (x̄ = 72 μm, n = 8), olivaceous to brown, slightly semi-transparent under highlighted background, circular to suborbicular, with slightly prominent papilla, membranous, without ostiole (Fig. <xref ref-type="fig" rid="F2">2A–C</xref>). <italic>Peridium</italic> 8.3–10 μm thick, (x̄ = 9 μm, n = 11), composed of irregular, meandering, interwoven arranged cells, two layers: from brown to hyaline, outer layer composed of closely-arranged cells, brown; inner layer composed of hyaline, oblong, subdense arranged cells, poorly developed at the base (Fig. <xref ref-type="fig" rid="F2">2D–F</xref>). <italic>Asci</italic> evenly distributed and parallel arranged in hamathecium (Fig. <xref ref-type="fig" rid="F2">2D–F</xref>), 65–90 × 51–81 μm (x̄ = 77 × 60 μm, n = 10), 8-spored, bitunicate, hyaline, with an ocular chamber, ovoid at immature state, globose to subglobose at mature state, lacking pedicel, paraphyses absent (Fig. <xref ref-type="fig" rid="F2">2G–K</xref>). <italic>Ascospores</italic> 41–65 × 10–13 μm (x̄ = 50 × 11 μm, n = 20), irregularly overlapping, hyaline, ovoid at young state, fusiform with both ends tapered at mature state, 1-septate, constricted at the septum, upper cell a little larger than lower, with guttules at both ends, verrucose (Fig. <xref ref-type="fig" rid="F2">2L–P</xref>). <bold>Asexual morph</bold>: Undetermined.</p><fig id="F2" position="float" orientation="portrait"><object-id xmlns:xlink="http://www.w3.org/1999/xlink" content-type="doi" xlink:type="simple">10.3897/mycokeys.75.58628.figure2</object-id><object-id xmlns:xlink="http://www.w3.org/1999/xlink" content-type="arpha" xlink:type="simple">10795994-EEAB-5306-AE32-5A29B3A60A0F</object-id><label>Figure 2.</label><caption><p><italic><tp:taxon-name><tp:taxon-name-part taxon-name-part-type="genus" reg="Translucidithyrium">Translucidithyrium</tp:taxon-name-part><tp:taxon-name-part taxon-name-part-type="species" reg="chinense">chinense</tp:taxon-name-part></tp:taxon-name></italic> (IFRD 9208, holotype) <bold>A</bold> plant leaves <bold>B</bold> acscoma on leaves surface <bold>C</bold> squash of ascoma at 20 times amplification <bold>D</bold> cross section of ascoma in blue cotton at 20 times amplification <bold>E, F</bold> cross section of ascoma in blue cotton at 40 times amplification <bold>G</bold> asci at 100 times amplification <bold>H–K</bold> asci in blue cotton at 100 times amplification <bold>L</bold> ascospore at 100 times amplification <bold>M–P</bold> ascospore in blue cotton at 100 times amplification. Scale bars: 200 µm (<bold>B</bold>); 100 µm (<bold>C, D</bold>); 50 µm (<bold>E, F</bold>); 20 µm (<bold>G–K</bold>); 10 µm (<bold>L–P</bold>). We slightly adjusted the contrast, saturation and hue of images and removed the contaminants around main object in images in PS software without obscuration, erasure or distortion of any information existing in the original document.</p></caption><graphic xmlns:xlink="http://www.w3.org/1999/xlink" xlink:href="mycokeys-76-001-g002.jpg" position="float" orientation="portrait" xlink:type="simple" id="oo_488227.jpg"><uri content-type="original_file" xlink:type="simple">https://binary.pensoft.net/fig/488227</uri></graphic></fig></tp:treatment-sec><tp:treatment-sec sec-type="description" id="SECID0EAABI"><title>Culture characteristics.</title><p>Ascospores germinating on <abbrev xmlns:xlink="http://www.w3.org/1999/xlink" xlink:title="Malt Extract Agar Medium" id="ABBRID0EGABI" xlink:type="simple">MEA</abbrev> at 36 h after spore-isolation, germinating on PDA at 48 h after spore-isolation. Colonies slow growing on <abbrev xmlns:xlink="http://www.w3.org/1999/xlink" xlink:title="Malt Extract Agar Medium" id="ABBRID0EKABI" xlink:type="simple">MEA</abbrev> and PDA, irregular, villiform, convex, white on surface, yellow to brown at base. After a long period of growth, the pigments produced by culture discolour the medium, roots generate at the bottom (Fig. <xref ref-type="fig" rid="F3">3A–D</xref>). Culture <tp:taxon-name><tp:taxon-name-part taxon-name-part-type="genus" reg="Superficial"/><tp:taxon-name-part taxon-name-part-type="species" reg="hyphae">hyphae</tp:taxon-name-part></tp:taxon-name> hyaline, branched, constricted at the septum, 3 μm wide (Fig. <xref ref-type="fig" rid="F3">3E, F</xref>).</p><fig id="F3" position="float" orientation="portrait"><object-id xmlns:xlink="http://www.w3.org/1999/xlink" content-type="doi" xlink:type="simple">10.3897/mycokeys.75.58628.figure3</object-id><object-id xmlns:xlink="http://www.w3.org/1999/xlink" content-type="arpha" xlink:type="simple">612D9CFC-7492-50C3-A111-C2B72B3B4495</object-id><label>Figure 3.</label><caption><p>Culture of <italic><tp:taxon-name><tp:taxon-name-part taxon-name-part-type="genus" reg="Translucidithyrium">Translucidithyrium</tp:taxon-name-part><tp:taxon-name-part taxon-name-part-type="species" reg="chinense">chinense</tp:taxon-name-part></tp:taxon-name></italic> (IFRDCC3000) <bold>A, B</bold> culture growing on the medium <bold>C, D</bold> the bottom of the medium with culture growing <bold>E, F</bold> the mycelium of culture at 100 times amplification. Scale bars: 10 µm (<bold>E, F</bold>).</p></caption><graphic xmlns:xlink="http://www.w3.org/1999/xlink" xlink:href="mycokeys-76-001-g003.jpg" position="float" orientation="portrait" xlink:type="simple" id="oo_488228.jpg"><uri content-type="original_file" xlink:type="simple">https://binary.pensoft.net/fig/488228</uri></graphic></fig></tp:treatment-sec><tp:treatment-sec sec-type="material" id="SECID0E6BBI"><title>Material examined.</title><p>China, Yunnan Province, Xishuangbanna Dai Autonomous Prefecture, Xishuangbanna Botanical Garden; <named-content xmlns:xlink="http://www.w3.org/1999/xlink" content-type="dwc:verbatimCoordinates" xlink:type="simple"><named-content content-type="geo-json" specific-use="{&#34;type&#34;:&#34;Point&#34;,&#34;coordinates&#34;:[101.252222,21.930833]}" id="NCID0EICBI" xlink:type="simple">21°55'51"N, 101°15'08"E</named-content></named-content>, 540 m alt.; 21 Apr 2019; Haixia Wu and Xinhao Li leg; collected on living leaves of <italic><tp:taxon-name><tp:taxon-name-part taxon-name-part-type="genus" reg="Alpinia">Alpinia</tp:taxon-name-part><tp:taxon-name-part taxon-name-part-type="species" reg="blepharocalyx">blepharocalyx</tp:taxon-name-part></tp:taxon-name></italic> (IFRD 9208, holotype), ex-type living culture (IFRDCC 3000).</p></tp:treatment-sec><tp:treatment-sec sec-type="notes" id="SECID0EYCBI"><title>Notes.</title><p>This new species is morphologically similar to <italic><tp:taxon-name><tp:taxon-name-part taxon-name-part-type="genus" reg="Translucidithyrium">Translucidithyrium</tp:taxon-name-part><tp:taxon-name-part taxon-name-part-type="species" reg="thailandicum">thailandicum</tp:taxon-name-part></tp:taxon-name></italic> in having semi-transparent and largish ascomata, globose asci and hyaline ascospores with 1-septate. However, <italic><tp:taxon-name><tp:taxon-name-part taxon-name-part-type="genus" reg="Translucidithyrium">Translucidithyrium</tp:taxon-name-part><tp:taxon-name-part taxon-name-part-type="species" reg="chinense">chinense</tp:taxon-name-part></tp:taxon-name></italic> has a slightly papilla thyriothecium with weaker transmittance and ascospores with guttules at both ends, while <italic><tp:taxon-name><tp:taxon-name-part taxon-name-part-type="genus" reg="Translucidithyrium">T.</tp:taxon-name-part><tp:taxon-name-part taxon-name-part-type="species" reg="thailandicum">thailandicum</tp:taxon-name-part></tp:taxon-name></italic> has a flattened thyriothecium with higher transmittance and ascospores with appendages at both ends; besides, the size of ascomata and asci of <italic><tp:taxon-name><tp:taxon-name-part taxon-name-part-type="genus" reg="Translucidithyrium">T.</tp:taxon-name-part><tp:taxon-name-part taxon-name-part-type="species" reg="chinense">chinense</tp:taxon-name-part></tp:taxon-name></italic> are slightly larger than those of <italic><tp:taxon-name><tp:taxon-name-part taxon-name-part-type="genus" reg="Translucidithyrium">T.</tp:taxon-name-part><tp:taxon-name-part taxon-name-part-type="species" reg="thailandicum">thailandicum</tp:taxon-name-part></tp:taxon-name></italic> (795 μm vs. 621 μm; 77 μm vs. 64 μm). The culture characteristics of both species are different: the culture of <italic><tp:taxon-name><tp:taxon-name-part taxon-name-part-type="genus" reg="Translucidithyrium">T.</tp:taxon-name-part><tp:taxon-name-part taxon-name-part-type="species" reg="chinense">chinense</tp:taxon-name-part></tp:taxon-name></italic> grows more slowly, has roots inserting into medium and turn the bottom brown. Phylogenetically, <italic><tp:taxon-name><tp:taxon-name-part taxon-name-part-type="genus" reg="Translucidithyrium">T.</tp:taxon-name-part><tp:taxon-name-part taxon-name-part-type="species" reg="chinense">chinense</tp:taxon-name-part></tp:taxon-name></italic> clusters with <italic><tp:taxon-name><tp:taxon-name-part taxon-name-part-type="genus" reg="Translucidithyrium">T.</tp:taxon-name-part><tp:taxon-name-part taxon-name-part-type="species" reg="thailandicum">thailandicum</tp:taxon-name-part></tp:taxon-name></italic> as a distinct clade with high support (100% <abbrev xmlns:xlink="http://www.w3.org/1999/xlink" xlink:title="Maximum Likelihood" id="ABBRID0EWFBI" xlink:type="simple">ML</abbrev> / 1.00 PP, Fig. <xref ref-type="fig" rid="F1">1</xref>).</p></tp:treatment-sec><tp:treatment-sec sec-type="Divergence times estimates" id="SECID0E5FBI"><title>Divergence times estimates.</title><p>The Maximum Clade Credibility (<abbrev xmlns:xlink="http://www.w3.org/1999/xlink" xlink:title="Maximum Clade Credibility" id="ABBRID0EEGBI" xlink:type="simple">MCC</abbrev>) tree was similar to the major lineages in the Bayesian and <abbrev xmlns:xlink="http://www.w3.org/1999/xlink" xlink:title="Maximum Likelihood" id="ABBRID0EIGBI" xlink:type="simple">ML</abbrev> trees. The crown age of <italic><tp:taxon-name><tp:taxon-name-part taxon-name-part-type="genus" reg="Translucidithyrium">Translucidithyrium</tp:taxon-name-part></tp:taxon-name></italic> showed 16 Mya (4–33), which was earlier than the divergence time of most genera in <tp:taxon-name><tp:taxon-name-part taxon-name-part-type="family">Phaeothecoidiellaceae</tp:taxon-name-part></tp:taxon-name>. The estimated divergence time of <tp:taxon-name><tp:taxon-name-part taxon-name-part-type="family">Phaeothecoidiellaceae</tp:taxon-name-part></tp:taxon-name> from <xref ref-type="bibr" rid="B46">Zeng et al. (2019)</xref> is 58 Mya, which corresponds to our results.</p></tp:treatment-sec><tp:treatment-sec><!--Section generated to contain objects referenced in tp:taxon-treatment.--><fig id="F1" position="float" orientation="portrait"><object-id xmlns:xlink="http://www.w3.org/1999/xlink" content-type="doi" xlink:type="simple">10.3897/mycokeys.75.58628.figure1</object-id><object-id xmlns:xlink="http://www.w3.org/1999/xlink" content-type="arpha" xlink:type="simple">6EEC09DC-6DD3-5238-971F-E41CF287C675</object-id><label>Figure 1.</label><caption><p>The topology shows family relationships of <tp:taxon-name><tp:taxon-name-part taxon-name-part-type="order">Capnodiales</tp:taxon-name-part></tp:taxon-name>, based on combined <abbrev xmlns:xlink="http://www.w3.org/1999/xlink" xlink:title="large subunit" id="ABBRID0EZFAE" xlink:type="simple">LSU</abbrev> and <abbrev xmlns:xlink="http://www.w3.org/1999/xlink" xlink:title="internal transcribed spacer" id="ABBRID0E4FAE" xlink:type="simple">ITS</abbrev> dataset analysis. Bootstrap values of Maximum Likelihood higher than 60% are shown on the left, while values of Bayesian posterior probabilities above 80% are shown on the right. New species is given in bold. Clades of the key species or family are given in bold. The tree is rooted with <italic><tp:taxon-name><tp:taxon-name-part taxon-name-part-type="genus" reg="Dothidea">Dothidea</tp:taxon-name-part><tp:taxon-name-part taxon-name-part-type="species" reg="sambuci">sambuci</tp:taxon-name-part></tp:taxon-name></italic> (<tp:taxon-name><tp:taxon-name-part taxon-name-part-type="family">Dothideaceae</tp:taxon-name-part></tp:taxon-name>, <tp:taxon-name><tp:taxon-name-part taxon-name-part-type="order">Dothideales</tp:taxon-name-part></tp:taxon-name>).</p></caption><graphic xmlns:xlink="http://www.w3.org/1999/xlink" xlink:href="mycokeys-76-001-g001.jpg" position="float" orientation="portrait" xlink:type="simple" id="oo_488226.jpg"><uri content-type="original_file" xlink:type="simple">https://binary.pensoft.net/fig/488226</uri></graphic></fig></tp:treatment-sec><ref-list><ref id="B46"><mixed-citation xmlns:xlink="http://www.w3.org/1999/xlink" xlink:type="simple"><person-group><name name-style="western"><surname>Zeng</surname><given-names>XY</given-names></name><name name-style="western"><surname>Wu</surname><given-names>HX</given-names></name><name name-style="western"><surname>Hongsanan</surname><given-names>S</given-names></name><name name-style="western"><surname>Jeewon</surname><given-names>R</given-names></name><name name-style="western"><surname>Wen</surname><given-names>TC</given-names></name><name name-style="western"><surname>Maharachchikumbura</surname><given-names>SSN</given-names></name><name name-style="western"><surname>Chomnunti</surname><given-names>P</given-names></name><name name-style="western"><surname>Hyde</surname><given-names>KD</given-names></name></person-group> (<year>2019</year>) <article-title>Taxonomy and the evolutionary history of <tp:taxon-name><tp:taxon-name-part taxon-name-part-type="family">Micropeltidaceae</tp:taxon-name-part></tp:taxon-name>.</article-title><source>Fungal Diversity</source><volume>97</volume>: <fpage>393</fpage>–<lpage>436</lpage>. <ext-link xlink:type="simple" ext-link-type="doi" xlink:href="10.1007/s13225-019-00431-8">https://doi.org/10.1007/s13225-019-00431-8</ext-link></mixed-citation></ref></ref-list></tp:taxon-treatment>
